# Supplementary material for: Glutamine synthetase sustains cortical circuit development via mTOR-mediated astrocyte maturation
Source: Protein Cell. 2026 Jan 2;17(6):573–7. doi: 10.1093/procel/pwaf112 (PMC13225726; doi:10.1093/procel/pwaf112)
Supplement: pwaf112_Supplementary_Data [file pwaf112_supplementary_data.zip]

Archive with 3 entries (2 files):
- pwaf112_Supplementary_Data/
- pwaf112_Supplementary_Data/all_supplemetary_file.pdf
- pwaf112_Supplementary_Data/PAC-25303-QS-Supplemetary file.pdf
